# Supplementary material for: Preclinical Application of Reduced Manipulated Processing Strategy to Collect Transplantable Hepatocytes: A Pilot and Feasibility Study
Source: J Pers Med. 2021 Apr 21;11(5):326. doi: 10.3390/jpm11050326 (PMC8143084; doi:10.3390/jpm11050326)
Supplement: Supplementary file 1 [file jpm-11-00326-s001.zip]

Archive with 1 entries (1 files):
- jpm-1166048-supplementary.pdf
